# Supplementary material for: Fine Mapping and Candidate Gene Analysis of Pm36, a Wild Emmer-Derived Powdery Mildew Resistance Locus in Durum Wheat
Source: Int J Mol Sci. 2022 Nov 7;23(21):13659. doi: 10.3390/ijms232113659 (PMC9657016; doi:10.3390/ijms232113659)
Supplement: Supplementary file 1 [file ijms-23-13659-s001.zip]

Archive with 2 entries (2 files):
- Supplemental Figure S1.pdf
- Table S1.xlsx
